# Supplementary material for: Therapeutic effects of total saikosaponins from Radix bupleuri against Alzheimer’s disease
Source: Front Pharmacol. 2022 Jul 21;13:940999. doi: 10.3389/fphar.2022.940999 (PMC9351603; doi:10.3389/fphar.2022.940999)
Supplement: Supplementary file 2 [file DataSheet4.ZIP]

Archive with 25 entries (19 files):
- Fig.7B Beclin/
- Fig.7B Beclin/Fig.7B orginal images for quantitative analysis-1.tif
- Fig.7B Beclin/Fig.7B orginal images for quantitative analysis-2.tif
- Fig.7B Beclin/Fig.7B orginal images for quantitative analysis-3.tif
- Fig.7B Beclin/Fig.7B orginal images.tif
- Fig.7B LC3/
- Fig.7B LC3/Fig.7B orginal images for quantitative anaylsis-1.tif
- Fig.7B LC3/Fig.7B orginal images for quantitative anaylsis-2.tif
- Fig.7B LC3/Fig.7B orginal images.tif
- Fig.7B NDP52/
- Fig.7B NDP52/Fig.7B orginal images for quantitative anaylsis-1.tif
- Fig.7B NDP52/Fig.7B orginal images for quantitative anaylsis-2.tif
- Fig.7B NDP52/Fig.7B orginal images.tif
- Fig.7B p-tau/
- Fig.7B p-tau/Fig.7B orginal images for quantitative anaylsis-1.tif
- Fig.7B p-tau/Fig.7B orginal images for quantitative anaylsis-2.tif
- Fig.7B p-tau/Fig.7B orginal images.tif
- Fig.7B p62/
- Fig.7B p62/Fig.4B orginal images for quantitative analysis-2.tif
- Fig.7B p62/Fig.7B orginal images for quantitative anaylsis-1.tif
- Fig.7B p62/Fig.7B orginal images.tif
- Fig.7B a┬-actin/
- Fig.7B a┬-actin/Fig.7B orginal images for quantitative analysis-1.tif
- Fig.7B a┬-actin/Fig.7B orginal images for quantitative analysis-2.tif
- Fig.7B a┬-actin/Fig.7B orginal images.tif
