# Supplementary material for: Therapeutic effects of total saikosaponins from Radix bupleuri against Alzheimer’s disease
Source: Front Pharmacol. 2022 Jul 21;13:940999. doi: 10.3389/fphar.2022.940999 (PMC9351603; doi:10.3389/fphar.2022.940999)
Supplement: Supplementary file 3 [file DataSheet1.ZIP]

Archive with 34 entries (26 files):
- Fig.4B BACE1/
- Fig.4B BACE1/Fig.4B orgianl images for quantitative analysis-1.tif
- Fig.4B BACE1/Fig.4B orgianl images for quantitative analysis-2.tif
- Fig.4B BACE1/Fig.4B orgianl images.tif
- Fig.4B Nrf2/
- Fig.4B Nrf2/Fig.4B orgianl images for quantitative analysis-1.tif
- Fig.4B Nrf2/Fig.4B orgianl images for quantitative analysis-2.tif
- Fig.4B Nrf2/Fig.4B orginal images.tif
- Fig.4B a┬-actin/
- Fig.4B a┬-actin/Fig.4B ofginal for quantitative analysis-2.tif
- Fig.4B a┬-actin/Fig.4B orginal for quantitative analysis-1.tif
- Fig.4B a┬-actin/Fig.4B orginal images.tif
- Fig.4E Nrf2/
- Fig.4E Nrf2/Fig.4E orginal images for quantitative analysis-1.tif
- Fig.4E Nrf2/Fig.4E orginal images for quantitative analysis-2.tif
- Fig.4E Nrf2/Fig.4E orginal images.tif
- Fig.4E a┬-actin/
- Fig.4E a┬-actin/Fig.4E orginal images for quantitative analysis-1.tif
- Fig.4E a┬-actin/Fig.4E orginal images for quantitative analysis-2.tif
- Fig.4E a┬-actin/Fig.4E orginal images.tif
- Fig.4H BACE1/
- Fig.4H BACE1/Fig.4H orginal images for quantitative analysis-1-a┬ actin.tif
- Fig.4H BACE1/Fig.4H orginal images for quantitative analysis-1.tif
- Fig.4H BACE1/Fig.4H orginal images for quantitative analysis-2.tif
- Fig.4H BACE1/Fig.4H orginal images for quantitative-2-a┬ actin.tif
- Fig.4H BACE1/Fig.4H orginal images.tif
- Fig.4H Nrf2/
- Fig.4H Nrf2/Fig.4H orginal images for quantitative analysis-1.tif
- Fig.4H Nrf2/Fig.4H orginal images for quantitative analysis-2.tif
- Fig.4H Nrf2/Fig.4H orginal images.tif
- Fig.4H a┬-actin/
- Fig.4H a┬-actin/Fig.4H orginal images for quantitative analysis-1.tif
- Fig.4H a┬-actin/Fig.4H orginal images for quantitative analysis-2.tif
- Fig.4H a┬-actin/Fig.4H orginal images.tif
