# Supplementary material for: Therapeutic effects of total saikosaponins from Radix bupleuri against Alzheimer’s disease
Source: Front Pharmacol. 2022 Jul 21;13:940999. doi: 10.3389/fphar.2022.940999 (PMC9351603; doi:10.3389/fphar.2022.940999)
Supplement: Supplementary file 4 [file DataSheet2.ZIP]

Archive with 28 entries (21 files):
- Fig.5D Beclin1/
- Fig.5D Beclin1/Fig.5D orginal images for quantitative analysis-1.tif
- Fig.5D Beclin1/Fig.5D orginal images for quantitative analysis-2.tif
- Fig.5D Beclin1/Fig.5D orginal images.tif
- Fig.5D LC3/
- Fig.5D LC3/Fig.5H orginal images for quantitative analysis-1.tif
- Fig.5D LC3/Fig.5H orginal images for quantitative analysis-2.tif
- Fig.5D LC3/LC3-1-2 2021.09.21_19.36.34_Ch+Marker.tif
- Fig.5D NDP52/
- Fig.5D NDP52/Fig.5D orginal images for quantitative analysis-1.tif
- Fig.5D NDP52/Fig.5D orginal images for quantitative analysis-2.tif
- Fig.5D NDP52/Fig.5D orginal images.tif
- Fig.5D p-tau/
- Fig.5D p-tau/Fig.6A orginal images for quantitative anaylsis-1.tif
- Fig.5D p-tau/Fig.6A orginal images for quantitative anaylsis-2.tif
- Fig.5D p-tau/Fig.6A orginal images.tif
- Fig.5D p62/
- Fig.5D p62/Fig.5D orginal images for quantitative analysis-1.tif
- Fig.5D p62/Fig.5D orginal images for quantitative analysis-2.tif
- Fig.5D p62/Fig.5D orginal images.tif
- Fig.5D p62/─┌▓╬/
- Fig.5D p62/─┌▓╬/Fig.5D orginal images for quantitative analysis-1.tif
- Fig.5D p62/─┌▓╬/Fig.5D orginal images for quantitative analysis-2.tif
- Fig.5D p62/─┌▓╬/Fig.5D orginal images.tif
- Fig.5D a┬-actin/
- Fig.5D a┬-actin/Fig.5D orginal images for quantitative analysis-1.tif
- Fig.5D a┬-actin/Fig.5D orginal images for quantitative analysis-2.tif
- Fig.5D a┬-actin/Fig.5D orginal images.tif
