# Supplementary material for: Therapeutic effects of total saikosaponins from Radix bupleuri against Alzheimer’s disease
Source: Front Pharmacol. 2022 Jul 21;13:940999. doi: 10.3389/fphar.2022.940999 (PMC9351603; doi:10.3389/fphar.2022.940999)
Supplement: Supplementary file 5 [file DataSheet5.ZIP]

Archive with 21 entries (16 files):
- Fig.9D NF-a╩B/
- Fig.9D NF-a╩B/Fig.9D orginal images for analysis-1.tif
- Fig.9D NF-a╩B/Fig.9D orginal images for analysis-2.tif
- Fig.9D NF-a╩B/Fig.9D orginal images.tif
- Fig.9D Nrf2/
- Fig.9D Nrf2/Fig.9D orgianl images for quantitative analysis-2.tif
- Fig.9D Nrf2/Fig.9D orgianl images.tif
- Fig.9D Nrf2/Fig.9D orginal images for quantitative analysis-1.tif
- Fig.9D a┬-actin/
- Fig.9D a┬-actin/Fig.9D orginal images for quantitative analysis-1.tif
- Fig.9D a┬-actin/Fig.9D orginal images for quantitative analysis-2.tif
- Fig.9D a┬-actin/Fig.9D orginal images.tif
- Fig.9F NF-KB/
- Fig.9F NF-KB/Fig.9F orginal image for quantitative anaylsis-1.tif
- Fig.9F NF-KB/Fig.9F orginal image for quantitative anaylsis-2.tif
- Fig.9F NF-KB/Fig.9F orginal image for quantitative anaylsis-3.tif
- Fig.9F NF-KB/Fig.9F orginal images.tif
- Fig.9F a┬-actin/
- Fig.9F a┬-actin/Fig.9F orginal images for quantitative analysis-1.tif
- Fig.9F a┬-actin/Fig.9F orginal images for quantitative analysis-2.tif
- Fig.9F a┬-actin/Fig.9F orginal images.tif
